# Supplementary material for: A WRKY transcription factor, TaWRKY42-B, facilitates initiation of leaf senescence by promoting jasmonic acid biosynthesis
Source: BMC Plant Biol. 2020 Sep 29;20:444. doi: 10.1186/s12870-020-02650-7 (PMC7526184; doi:10.1186/s12870-020-02650-7)
Supplement: Supplementary file 7 — Additional file 7: Table S1. Primers and probes used in this study. [file 12870_2020_2650_MOESM7_ESM.xls]

## Sheet: Sheet1
Additional file 7: Table S1. Primers and probes used in this study
Primers and probes	Sequence
TaSAG3 (TraesCS5A02G120000)-F for qRT-PCR	CGACATCCGACGATTCAAC
TaSAG3-R	TCGCACCACCATCCATTC
TaSAG5 (TraesCS5D02G065100)-F for qRT-PCR	CGGCTGCGAAGTTGGTTAC
TaSAG5-R	ACCTGCTCCTGAGATAATGG
TaWRKY42-B (TraesCS2B02G187500)-F for qRT-PCR	GCTTCGTCGCCGCACATTTC
TaWRKY42-B-R	CCGTCGCCTTCCTCTTCTTGG
AtRBCS (AT1G67090)-F for qRT-PCR	GCATGCAGGTGTGGCCTC
AtRBCS-R	CTTAGCCAATTCGGAATCGGT
AtSAG12 (AT5G45890)-F for qRT-PCR	GGATGTCCCGGTTAATGATG
AtSAG12-R	TGGAAATCAAAACCACCTCC
AtCAB1 (AT1G29930)-F for qRT-PCR	TGTGCTGCACTACTCAACCT
AtCAB1-R	TCCAAGGACTTCAGATGCCG
AtSEN4 (AT4G30270)-F for qRT-PCR	GGAGGTTTCCACAGGGAGC
AtSEN4-R	ACAGAGCATTCACAATTTTCACA
TaWRKY42-B-F for qRT-PCR	CTCTAGAATGGAGAGCGTGG
TaWRKY42-B-R for qRT-PCR	CGGATCCCATGAAGAAGTTGGG
TaWRKY42-B-F for BSMV-VIGS	AAGGAAGTTTAAGCGTCGCCTGTGGCGTCTGG
TaWRKY42-B-R for BSMV-VIGS	AACCACCACCACCGTCATGAAGAAGTTGGGCACAC
TaWRKY42-B-F for prokaryotic expression	GAATTCATGGAGAGCGTGGAGGGGAA
TaWRKY42-B-R for prokaryotic expression	GGATCCTCACATGAAGAAGTTGGGCAC
AtLOX1(AT1G55020)-F for qRT-PCR	TAGGCGTCCCACCAAAGAAC
AtLOX1-R	GTGATCGGTAGCCTGCTCTC
AtLOX2 (AT3G45140)-F for qRT-PCR	AGACTGACCAGCGGATTACG
AtLOX2-R	TCAGGCATCTCAAACTCGCA
AtLOX3 (AT1G17420)-F for qRT-PCR	CACACTTAAGCCGGTAGCCA
AtLOX3-R	ACTGGAGGTGTAAGCACACG
AtMYC2 (AT1G32640)-F for qRT-PCR	TCCGAGTCCGGTTCATTCT
AtMYC2- R	TCTCGGGAGAAAGTGTTAT
AtMYC3 (AT5G46760)-F for qRT-PCR	AGGTTGGGATGTGTATGATA
AtMYC3-R	AACCTAGCACCGGGATGAT
AtMYC4 (AT4G17880)-F for qRT-PCR	AACTATTTAATCACCGGTGGT
AtMYC4-R	TGTAACTTCTTCATCTCCAGCT
AtVSP2 (AT5G24770)-F for qRT-PCR	ACCCTCCTCTCTAGTATTCCC
AtVSP2-R	ACTTGTACACCACTTGCCTCA
AtUBC30 (AT5G56150)-F for qRT-PCR	CAAATCCAAAACCCTAGAAACCGAA
AtUBC30 (AT5G56150)-R	ATCTCCCGTAGGACCTGCACTG
TaACTIN(TraesCS1A02G274400)-F for qRT-PCR	TGCTATCCTTCGTTTGGACCTT
TaACTIN-R	AGCGGTTGTTGTGAGGGAGT
TaWRKY42-B-F for expression of TaWRKY42-B in BSMV-VIGS plants	GAACGCCAGTGTCTCACCG
TaWRKY42-B-R	GACACCACCTCCTGGAGGT
Probe1 for AtLOX3	TCGTAACTCCGTTGACTCAATTACCCCACATTTTTCA
Probe2 for AtLOX3	AAAACTAGCTAGTTGACTAAAACAGAAAGAAAAATATC
Probe3 for AtLOX1	GAATCTCCTAACAAGCAGTCAATAATATTCTATAAATACCAAG
Probe4 for TaLOX3	TGTTCACGACTTGACTGCAAATATAAAACTCGAGCGGGA
