# Supplementary material for: A WRKY transcription factor, TaWRKY42-B, facilitates initiation of leaf senescence by promoting jasmonic acid biosynthesis
Source: BMC Plant Biol. 2020 Sep 29;20:444. doi: 10.1186/s12870-020-02650-7 (PMC7526184; doi:10.1186/s12870-020-02650-7)
Supplement: Supplementary file 8 — Additional file 8: Table S2. Number of reads in each library. [file 12870_2020_2650_MOESM8_ESM.xlsx]

## Sheet: Sheet1
Number of reads in each library
Library	Raw Reads	Clean Reads		Mapped Reads		Uniquely Mapped Reads
	Number	Number	Percent	Number	Percent	Number	Percent
YL1	58169694	57207750	0.983463	54652553	0.955335	51316846	0.897026
YL2	61739428	61079720	0.989315	59454176	0.973387	55888384	0.915007
YL3	63357306	62688802	0.989449	61003359	0.973114	57625773	0.919236
ML1	63031978	62367260	0.989454	60572039	0.971215	57150609	0.916356
ML2	59727032	59087384	0.98929	57335775	0.970356	54028465	0.914382
ML3	52492026	51933294	0.989356	50490647	0.972221	47777512	0.919978
ES1	56785702	56232146	0.990252	54045276	0.96111	50289540	0.89432
ES2	64356450	63237506	0.982613	60196107	0.951905	56901296	0.899803
ES3	57604722	56751646	0.985191	53864494	0.949127	49717342	0.876051
LS1	64571136	63529908	0.983875	60057620	0.945344	57039572	0.897838
LS2	55072500	54203730	0.984225	51579552	0.951587	49089713	0.905652
LS3	68225928	67071174	0.983075	63642421	0.948879	60467782	0.901546
